# Supplementary material for: Deterministic Lateral Displacement-Based Separation of Magnetic Beads and Its Applications of Antibody Recognition
Source: Sensors (Basel). 2020 May 16;20(10):2846. doi: 10.3390/s20102846 (PMC7287841; doi:10.3390/s20102846)
Supplement: Supplementary file 1 [file sensors-20-02846-s001.zip]

Archive with 4 entries (3 files):
- sensors-789381-Supplementary Materials/
- sensors-789381-Supplementary Materials/Movie 1.avi
- sensors-789381-Supplementary Materials/Movie 2.avi
- sensors-789381-Supplementary Materials/Simulation.pdf
